# Supplementary material for: Inhibition of SUR1-TRPM4 attenuates astrocyte swelling and reactivity under oxygen-glucose deprivation/reoxygenation
Source: PLoS One. 2026 Jun 24;21(6):e0352151. doi: 10.1371/journal.pone.0352151 (PMC13293404; doi:10.1371/journal.pone.0352151)
Supplement: S1 Data — (XLSX) [file pone.0352151.s001.xlsx]

## Sheet: Fig1_Raw_PrestoBlue
Cell viability		E1						E2						E3						E4
		570 nm			600 nm			570 nm			600 nm			570 nm			600 nm			570 nm			600 nm
		Well1	Well2	Well3	Well1	Well2	Well3	Well1	Well2	Well3	Well1	Well2	Well3	Well1	Well2	Well3	Well1	Well2	Well3	Well1	Well2	Well3	Well1	Well2	Well3
Plate 1	Control	0.436	0.449	0.439	0.141	0.144	0.141	0.451	0.448	0.443	0.124	0.124	0.122	0.344	0.347	0.348	0.171	0.185	0.174	0.375	0.379	0.374	0.267	0.268	0.266
	Control+GLI	0.434	0.432	0.443	0.152	0.144	0.151	0.458	0.461	0.459	0.121	0.123	0.12	0.347	0.348	0.346	0.182	0.179	0.18	0.372	0.364	0.369	0.254	0.259	0.258
	Blank	0.298			0.316			0.324			0.363			0.243			0.273			0.267			0.3
Plate 2	OGD/R	0.432	0.425	0.431	0.174	0.183	0.179	0.421	0.419	0.418	0.141	0.145	0.142	0.324	0.323	0.323	0.188	0.187	0.19	0.34	0.326	0.336	0.244	0.235	0.232
	OGD/R+GLI	0.447	0.436	0.448	0.179	0.168	0.172	0.442	0.454	0.444	0.143	0.138	0.139	0.341	0.346	0.349	0.179	0.186	0.191	0.338	0.346	0.344	0.234	0.241	0.233
	Blank	0.325			0.341			0.297			0.325			0.248			0.277			0.271			0.298
					AVG	Normalized						AVG	Normalized					AVG	Normalized					AVG	Normalized
	Control	0.313	0.323	0.316	0.317333	100		Control	0.366	0.363	0.36	0.363	100	Control	0.203	0.192	0.204	0.199667	100	Control	0.141	0.144	0.141	0.142	100
	Control+GLI	0.3	0.306	0.31	0.305333	96.2185		Control+GLI	0.376	0.377	0.378	0.377	103.857	Control+GLI	0.195	0.199	0.196	0.196667	98.4975	Control+GLI	0.151	0.138	0.144	0.144333	101.643
	OGD/R	0.274	0.258	0.268	0.266667	84.0336		OGD/R	0.308	0.302	0.304	0.304667	83.9302	OGD/R	0.165	0.165	0.162	0.164	82.1369	OGD/R	0.123	0.118	0.131	0.124	87.3239
	OGD/R+GLI	0.284	0.284	0.292	0.286667	90.3361		OGD/R+GLI	0.327	0.344	0.333	0.334667	92.1947	OGD/R+GLI	0.191	0.189	0.187	0.189	94.6578	OGD/R+GLI	0.131	0.132	0.138	0.133667	94.1315

## Sheet: Fig2_Raw_Tomocube
		E1					E2					E3					E4
Control		Cell 1	Cell 2	Cell 3	Cell 4	Cell 5	Cell 6	Cell 7	Cell 8	Cell 9	Cell 10	Cell 11	Cell 12	Cell 13	Cell 14	Cell 15	Cell 16	Cell 17	Cell 18	Cell 19	Cell 20
	Cell Volume(µm³)	1421.05	1037.88	1782.59	899.58	1933.98	2002.68	1857.11	1595.76	1136.42	1159.2	1564.08	1191.09	1530.13	2069.03	1680.87	1408.94	1786.3	1623.69	1593.89	1149.74
	Mean RI	1.3569	1.3548	1.3578	1.3567	1.3532	1.3589	1.3508	1.354	1.3609	1.3555	1.3545	1.3589	1.3565	1.3602	1.3621	1.3545	1.3568	1.3506	1.3597	1.3574
	Concentration (pg/µm³)	0.1194	0.0975	0.11	0.113	0.103	0.1053	0.1449	0.0819	0.1044	0.1024	0.1072	0.1323	0.0922	0.0938	0.1222	0.1094	0.1034	0.1154	0.126	0.1046
		E1				E2				E3					E4
Control+GLI		Cell 1	Cell 2	Cell 3	Cell 4	Cell 5	Cell 6	Cell 7	Cell 8	Cell 9	Cell 10	Cell 11	Cell 12	Cell 13	Cell 14	Cell 15	Cell 16	Cell 17
	Cell Volume(µm³)	1297.75	1241.69	2171.06	1460.92	1526.7	1149.16	1229.3	1602.85	959.755	1793.23	1443.8	1578.1	1209.25	1011.8	2046.87	980.683	1746.88
	Mean RI	1.3582	1.3572	1.3588	1.3605	1.355	1.3622	1.3531	1.3527	1.3621	1.35	1.3517	1.3561	1.3578	1.3556	1.3547	1.35461	1.36121
	Concentration (pg/µm³)	0.1115	0.1114	0.1145	0.1235	0.0947	0.1325	0.0849	0.0828	0.1321	0.0682	0.0774	0.1132	0.1089	0.0956	0.0892	0.1108	0.0987
		E1					E2					E3					E4
OGD/R		Cell 1	Cell 2	Cell 3	Cell 4	Cell 5	Cell 6	Cell 7	Cell 8	Cell 9	Cell 10	Cell 11	Cell 12	Cell 13	Cell 14	Cell 15	Cell 16	Cell 17	Cell 18	Cell 19	Cell 20
	Cell Volume(µm³)	1397.24	1838.88	1868.95	2127.12	2949.91	2126.8	2553.7	2642.2	1769.82	1648.86	2600.71	3065.21	1865.44	1907.79	1532.8	1636.29	1686.29	1579.21	1743.72	2418.93
	Mean RI	1.3546	1.3518	1.351	1.3543	1.3503	1.3505	1.3517	1.351	1.3534	1.3558	1.354	1.3513	1.355	1.3562	1.3565	1.355	1.3501	1.3542	1.3502	1.3531
	Concentration (pg/µm³)	0.1176	0.091	0.0854	0.0965	0.0828	0.0831	0.0944	0.0868	0.1101	0.1028	0.0949	0.0847	0.0696	0.0907	0.0755	0.0779	0.0615	0.0739	0.0908	0.0804
		E1				E2				E3					E4
OGD/R+GLI		Cell 1	Cell 2	Cell 3	Cell 4	Cell 5	Cell 6	Cell 7	Cell 8	Cell 9	Cell 10	Cell 11	Cell 12	Cell 13	Cell 14	Cell 15	Cell 16	Cell 17
	Cell Volume(µm³)	1346.23	1860.5	1639.76	1090.68	1404.36	1441.03	1796.49	1400.29	2282.19	1478.83	1334.88	1678.09	1270.02	1667.24	1729.66	2412.18	1301.6
	Mean RI	1.3548	1.3561	1.3565	1.3602	1.3563	1.3551	1.3566	1.3608	1.3606	1.3556	1.3558	1.3516	1.3576	1.3546	1.3547	1.3545	1.3547
	Concentration (pg/µm³)	0.1219	0.105	0.1361	0.1268	0.1347	0.1252	0.1114	0.0989	0.111	0.0932	0.1086	0.1334	0.1003	0.1027	0.124	0.1449	0.0928
Cell Volume(µm³)	E1	E2	E3	E4
Control	1415.02	1550.24	1607.04	1540.57
Control+GLI	1539.62	1235.27	1506.09	1446.56
OGD/R	2036.42	2148.27	2194.39	1812.89
OGD/R+GLI	1468.31	1730	1440.45	1777.67
Mean RI
Control	1.35588	1.35602	1.35844	1.3558
Control+GLI	1.35794	1.35752	1.3539	1.35653
OGD/R	1.3524	1.35248	1.3546	1.35252
OGD/R+GLI	1.35678	1.35827	1.35515	1.35462
Concentration (pg/µm³)
Control	0.10858	0.10778	0.10954	0.11176
Control+GLI	0.11112	0.108075	0.091925	0.098575
OGD/R	0.09466	0.09544	0.08308	0.0769
OGD/R+GLI	0.1249	0.111625	0.108875	0.1161

## Sheet: Fig3_Raw_ImmunoFlourescence
GFAP	Control						Control+GLI					OGD/R					OGD/R+GLI
		Label	IntDen	Cell count	Mean Indensity	AVG	Label	IntDen	Cell count	Mean Indensity	AVG	Label	IntDen	Cell count	Mean Indensity	AVG	Label	IntDen	Cell count	Mean Indensity	AVG
	E1	Snap-12486_c2_Green.tif	351.305	101	3.47827	3.11978	Snap-12492_c2_Green.tif	356.103	96	3.70941	3.63106	Snap-12508_c2_Green.tif	557.957	68	8.20525	7.15921	Snap-12515_c2_Green.tif	427.019	64	6.67217	6.29052
		Snap-12487_c2_Green.tif	319.194	115	2.7756		Snap-12493_c2_Green.tif	474.103	143	3.31541		Snap-12509_c2_Green.tif	588.503	87	6.7644		Snap-12516_c2_Green.tif	563.305	82	6.86957
		Snap-12488_c2_Green.tif	359.863	118	3.04969		Snap-12495_c2_Green.tif	298.076	83	3.59128		Snap-12510_c2_Green.tif	1107.59	137	8.08461		Snap-12519_c2_Green.tif	414.141	74	5.5965
		Snap-12490_c2_Green.tif	404.031	117	3.45326		Snap-12496_c2_Green.tif	511.027	133	3.84231		Snap-12511_c2_Green.tif	631.804	103	6.13402		Snap-12520_c2_Green.tif	311.542	54	5.7693
		Snap-12491_c2_Green.tif	289.895	102	2.84211		Snap-12498_c2_Green.tif	465.809	126	3.6969		Snap-12512_c2_Green.tif	455.937	69	6.60778		Snap-12521_c2_Green.tif	497.423	76	6.54504
	E2	Snap-12677_c2_Green.tif	282.895	153	1.84899	2.03478	Snap-12695_c2_Green.tif	256.966	122	2.10628	2.05795	Snap-12722_c2_Green.tif	614.106	68	9.03097	7.71975	Snap-12736_c2_Green.tif	425.809	78	5.45909	5.34202
		Snap-12679_c2_Green.tif	204.467	86	2.37752		Snap-12699_c2_Green.tif	231.792	126	1.83962		Snap-12723_c2_Green.tif	604.289	69	8.75781		Snap-12737_c2_Green.tif	218.634	43	5.08451
		Snap-12681_c2_Green.tif	194.096	92	2.10974		Snap-12701_c2_Green.tif	243.873	97	2.51415		Snap-12724_c2_Green.tif	265.773	39	6.81469		Snap-12738_c2_Green.tif	210.024	38	5.52695
		Snap-12685_c2_Green.tif	283.564	146	1.94222		Snap-12702_c2_Green.tif	255.949	147	1.74115		Snap-12732_c2_Green.tif	569.507	85	6.70008		Snap-12740_c2_Green.tif	254.931	47	5.42406
		Snap-12686_c2_Green.tif	221.767	117	1.89544		Snap-12704_c2_Green.tif	302.842	145	2.08857		Snap-12727_c2_Green.tif	539.844	74	7.29519		Snap-12742_c2_Green.tif	328.577	63	5.21551
	E3	Snap-13138_c2_Green.tif	500.92	142	3.52761	3.4488	Snap-13147_c2_Green.tif	1068.02	286	3.73435	3.48906	Snap-13157_c2_Green.tif	789.007	113	6.98236	7.68167	Snap-13162_c2_Green.tif	765.183	106	7.21871	6.83474
		Snap-13142_c2_Green.tif	828.521	259	3.19892		Snap-13149_c2_Green.tif	827.22	246	3.36268		Snap-13158_c2_Green.tif	1039.83	141	7.3747		Snap-13163_c2_Green.tif	638.615	115	5.55317
		Snap-13145_c2_Green.tif	962.849	242	3.97871		Snap-13150_c2_Green.tif	907.619	259	3.50432		Snap-13159_c2_Green.tif	779.283	101	7.71567		Snap-13164_c2_Green.tif	609.891	87	7.01024
		Snap-13146_c2_Green.tif	938.594	253	3.70986		Snap-13151_c2_Green.tif	1151.08	323	3.56372		Snap-13176_c2_Green.tif	932.299	115	8.10695		Snap-13165_c2_Green.tif	668.003	88	7.59094
		Snap-13474_c2_Green.tif	257.43	91	2.8289		Snap-13152_c2_Green.tif	1029.99	314	3.28023		Snap-13177_c2_Green.tif	510.178	62	8.22868		Snap-13169_c2_Green.tif	435.24	64	6.80063
	E4	Snap-13475_c2_Green.tif	433.734	135	3.21284	3.22691	Snap-13503_c2_Green.tif	442.066	125	3.53653	3.82105	Snap-13519_c2_Green.tif	593.582	69	8.60264	7.70455	Snap-13540_c2_Green.tif	394.489	75	5.25985	5.48916
		Snap-13476_c2_Green.tif	270.566	78	3.46879		Snap-13506_c2_Green.tif	901.829	213	4.23394		Snap-13521_c2_Green.tif	467.006	53	8.81143		Snap-13544_c2_Green.tif	405.809	67	6.05685
		Snap-13479_c2_Green.tif	308.431	111	2.77866		Snap-13507_c2_Green.tif	682.285	170	4.01344		Snap-13522_c2_Green.tif	325.697	49	6.64688		Snap-13546_c2_Green.tif	369.037	62	5.95221
		Snap-13480_c2_Green.tif	345.594	115	3.00517		Snap-13509_c2_Green.tif	523.106	145	3.60763		Snap-13525_c2_Green.tif	285.431	44	6.48707		Snap-13548_c2_Green.tif	408.529	71	5.75393
		Snap-13482_c2_Green.tif	396.263	108	3.6691		Snap-13510_c2_Green.tif	475.357	128	3.71373		Snap-13528_c2_Green.tif	510.383	64	7.97473		Snap-13549_c2_Green.tif	442.297	100	4.42297
	E5	Snap-13644_c2_Green.tif	753.67	191	3.94592	4.07791	Snap-13649_c2_Green.tif	602.845	115	5.24213	5.29775	Snap-13633_c2_Green.tif	286.096	27	10.5961	9.29972	Snap-13638_c2_Green.tif	458.439	78	5.87742	6.15996
		Snap-13645_c2_Green.tif	357.508	108	3.31026		Snap-13650_c2_Green.tif	595.81	98	6.07969		Snap-13634_c2_Green.tif	471.388	45	10.4753		Snap-13639_c2_Green.tif	543.256	85	6.39125
		Snap-13646_c2_Green.tif	445.714	94	4.74164		Snap-13651_c2_Green.tif	554.642	112	4.95216		Snap-13635_c2_Green.tif	689.721	76	9.07528		Snap-13640_c2_Green.tif	646.276	98	6.59465
		Snap-13647_c2_Green.tif	579.385	134	4.32377		Snap-13652_c2_Green.tif	611.841	111	5.51208		Snap-13636_c2_Green.tif	715.392	81	8.832		Snap-13641_c2_Green.tif	541.075	88	6.14858
		Snap-13648_c2_Green.tif	492.224	121	4.06797		Snap-13653_c2_Green.tif	620.754	132	4.70268		Snap-13637_c2_Green.tif	699.351	93	7.5199		Snap-13642_c2_Green.tif	526.697	91	5.78788
	E6	Snap-13800_c2_Green.tif	459.971	125	3.67977	4.52665	Snap-13805_c2_Green.tif	838.897	165	5.08422	5.38967	Snap-13815_c2_Green.tif	816.385	81	10.0788	8.91167	Snap-13822_c2_Green.tif	438.111	79	5.54571	5.42992
		Snap-13801_c2_Green.tif	483.729	122	3.96499		Snap-13806_c2_Green.tif	623.875	118	5.28708		Snap-13816_c2_Green.tif	725.668	86	8.438		Snap-13824_c2_Green.tif	574.494	112	5.12941
		Snap-13802_c2_Green.tif	638.487	118	5.41091		Snap-13808_c2_Green.tif	1005.68	173	5.8132		Snap-13817_c2_Green.tif	668.796	85	7.86819		Snap-13825_c2_Green.tif	585.148	98	5.9709
		Snap-13803_c2_Green.tif	763.231	144	5.30022		Snap-13810_c2_Green.tif	580.387	108	5.37395		Snap-13820_c2_Green.tif	557.845	62	8.9975		Snap-13826_c2_Green.tif	543.87	105	5.17971
		Snap-13804_c2_Green.tif	650.162	152	4.27738		Snap-13811_c2_Green.tif	619.836	115	5.38988		Snap-13821_c2_Green.tif	715.714	78	9.17582		Snap-13827_c2_Green.tif	601.598	113	5.32388
						3.40581					3.94776					8.07943					5.92439

## Sheet: Fig3_Western Blot
GFAP	E1					E2				E3				E4				E4
	GFAP	Actin	GFAP/Actin	Normalized to control	GFAP	Actin	GFAP/Actin	Normalized to control		GFAP	Actin	GFAP/Actin	Normalized to control	GFAP	Actin	GFAP/Actin	Normalized to control	GFAP	Actin	GFAP/Actin	Normalized to control
Control	17875.4	39447.5	0.453144	1	11966.5	29408.9	0.406901	0.423755	1	16562.7	17698.5	0.935821	1	15649.9	32934.7	0.47518	1	17067.3	46007.8	0.370966	1
Control+GLI	19758.3	35754.7	0.552608	1.2195	12188.9	32440.6	0.375729	0.391292	0.923391	15826.5	14176.5	1.11638	1.19295	15477.9	31644.3	0.489123	1.02934	20915.1	48234	0.433617	1.16889
OGD/R	33617.1	35009.6	0.960227	2.11903	25836	32054.5	0.806002	0.839388	1.98083	19665.5	9859.83	1.9945	2.13129	25875.6	24317.7	1.06407	2.23929	30599.9	45494.4	0.672609	1.81313
OGD/R+GLI	19970.8	40505.1	0.493045	1.08805	15359.4	34428.1	0.446129	0.464608	1.09641	13374.9	9849.15	1.35797	1.4511	20119.5	27456.8	0.732772	1.54209	15773.8	36737.1	0.429369	1.15744

## Sheet: Fig4_ROS assay
ROS level		E1			E2			E3			E4
		Ex488Em520			Ex488Em520			Ex488Em520			Ex488Em520
	RFU	Well 1	Well 2	Well 3	Well 1	Well 2	Well 3	Well 1	Well 2	Well 3	Well 1	Well 2	Well 3
	Control	5622	5489	5178	14523	11985	11887	13895	13404	12843	12100	13520	10891
	Control+GLI	5693	5494	6023	12100	13520	12980	17069	16282	15728	12829	14550	11619
	Blank	1542			1456			1264			1306
	OGD/R	10104	11499	9673	25895	23269	26841	24168	25803	29870	26444	28672	24765
	OGD/R+GLI	8138	6887	7282	18167	19032	16136	19552	18898	23793	21417	19510	18846
	Blank	1940			1834			1275			1277
					AVG	Normalized
E1	Control	4080	3947	3636	3887.67	100
	Control+GLI	4151	3952	4481	4194.67	107.897
	OGD/R	8164	9559	7733	8485.33	218.263
	OGD/R+GLI	6198	4947	5342	5495.67	141.362
					AVG
E2	Control	13067	10529	10431	11342.3	100
	Control+GLI	10644	12064	11524	11410.7	100.602
	OGD/R	24061	21435	25007	23501	207.197
	OGD/R+GLI	16333	17198	14302	15944.3	140.574
E3	Control	12631	12140	11579	12116.7	100
	Control+GLI	15805	15018	14464	15095.7	124.586
	OGD/R	22893	24528	28595	25338.7	209.122
	OGD/R+GLI	18277	17623	22518	19472.7	160.71
E4	Control	10794	12214	9585	10864.3	100
	Control+GLI	11523	13244	10313	11693.3	107.63
	OGD/R	25167	27395	23488	25350	233.332
	OGD/R+GLI	20140	18233	17569	18647.3	171.638

## Sheet: Fig4_ImmunoFlourescenceAssay
NOX4	Control						Control +GLI					OGD/R					OGD/R+GLI
		Label	IntDen	CellCount	Mean Indensity	AVG	Label	IntDen	CellCount	Mean Indensity	AVG	Label	IntDen	CellCount	Mean Indensity	AVG	Label	IntDen	CellCount	Mean Indensity	AVG
	E1	Snap-13948_c2_Green.tif	545.551	150	3.63701	3.6835	Snap-13958_c2_Green.tif	205.457	67	3.06652	3.41487	Snap-13966_c2_Green.tif	706.721	125	5.65377	6.14044	Snap-13976_c2_Green.tif	320.884	88	3.64641	4.30764
		Snap-13949_c2_Green.tif	605.643	161	3.76176		Snap-13960_c2_Green.tif	276.079	68	4.05999		Snap-13967_c2_Green.tif	631.619	97	6.51154		Snap-13977_c2_Green.tif	256.618	64	4.00966
		Snap-13950_c2_Green.tif	1008.91	264	3.82164		Snap-13961_c2_Green.tif	256.757	79	3.25009		Snap-13968_c2_Green.tif	553.517	96	5.7658		Snap-13978_c2_Green.tif	456.896	98	4.6622
		Snap-13951_c2_Green.tif	558.801	166	3.36627		Snap-13963_c2_Green.tif	340.443	117	2.90977		Snap-13970_c2_Green.tif	759.393	119	6.38145		Snap-13984_c2_Green.tif	172.512	43	4.01191
		Snap-13952_c2_Green.tif	512.592	138	3.71443		Snap-13964_c2_Green.tif	356.267	102	3.49281		Snap-13974_c2_Green.tif	863.091	131	6.58848		Snap-13986_c2_Green.tif	360.624	85	4.24264
		Snap-13953_c2_Green.tif	710.584	187	3.79991		Snap-13965_c2_Green.tif	515.694	139	3.71003		Snap-13975_c2_Green.tif	724.873	122	5.94158		Snap-13987_c2_Green.tif	266.697	66	4.04086
	E2	Snap-14130_c2_Green.tif	125.766	41	3.06746	3.48439	Snap-14139_c2_Green.tif	123.056	29	4.24331	3.63071	Snap-14151_c2_Green.tif	328.879	57	5.76981	6.94476	Snap-14166_c2_Green.tif	177.273	32	5.53978	4.70091
		Snap-14131_c2_Green.tif	164.666	48	3.43054		Snap-14140_c2_Green.tif	296.437	94	3.15359		Snap-14152_c2_Green.tif	563.171	81	6.95273		Snap-14167_c2_Green.tif	312	81	3.85185
		Snap-14132_c2_Green.tif	157.057	47	3.34164		Snap-14141_c2_Green.tif	237.598	64	3.71247		Snap-14153_c2_Green.tif	496.449	68	7.30072		Snap-14168_c2_Green.tif	243.664	45	5.41476
		Snap-14134_c2_Green.tif	221.444	75	2.95259		Snap-14142_c2_Green.tif	306.437	97	3.15914		Snap-14154_c2_Green.tif	428.083	63	6.79497		Snap-14177_c2_Green.tif	138.217	33	4.18839
		Snap-14136_c2_Green.tif	322.202	66	4.88185		Snap-14143_c2_Green.tif	219.798	60	3.6633		Snap-14156_c2_Green.tif	533.744	75	7.11659		Snap-14181_c2_Green.tif	158.178	36	4.39383
		Snap-14137_c2_Green.tif	138.988	43	3.23228		Snap-14145_c2_Green.tif	334.188	105	3.18274		Snap-14157_c2_Green.tif	309.349	40	7.73372		Snap-14182_c2_Green.tif	221.574	46	4.81683
	E3	Snap-14185_c2_Green.tif	277.49	78	3.55756	3.51985	Snap-14198_c2_Green.tif	241.318	60	4.02197	3.74233	Snap-14211_c2_Green.tif	570.76	93	6.1372	6.84312	Snap-14225_c2_Green.tif	381.949	67	5.70073	5.21291
		Snap-14186_c2_Green.tif	319.284	105	3.0408		Snap-14204_c2_Green.tif	295.489	82	3.60352		Snap-14216_c2_Green.tif	411.363	62	6.63489		Snap-14227_c2_Green.tif	270.038	54	5.0007
		Snap-14187_c2_Green.tif	376.538	102	3.69155		Snap-14205_c2_Green.tif	288.499	79	3.65189		Snap-14217_c2_Green.tif	383.415	54	7.10028		Snap-14228_c2_Green.tif	174.234	36	4.83983
		Snap-14188_c2_Green.tif	298.418	87	3.43009		Snap-14206_c2_Green.tif	232.616	65	3.57871		Snap-14218_c2_Green.tif	498.367	75	6.64489		Snap-14229_c2_Green.tif	296.864	57	5.20814
		Snap-14189_c2_Green.tif	256.245	66	3.8825		Snap-14207_c2_Green.tif	309.465	67	4.61888		Snap-14219_c2_Green.tif	382.878	54	7.09033		Snap-14230_c2_Green.tif	253.383	50	5.06766
		Snap-14190_c2_Green.tif	189.896	54	3.51659		Snap-14209_c2_Green.tif	196.614	66	2.979		Snap-14220_c2_Green.tif	447.068	60	7.45113		Snap-14232_c2_Green.tif	387.689	71	5.46041

## Sheet: Fig4_Western Blot
NOX4
	E1					E2					E3
	Area of Actin	Area of NOX4	Normalized(NOX4/Actin)	Normalized to control		Area of Actin	Area of NOX4	Normalized(NOX4/Actin)	Normalized to control		Area of Actin	Area of NOX4	Normalized(NOX4/Actin)	Normalized to control
Control	23419.6	10552.2	0.450569	1	Control	27846.6	13684.8	0.491435	1	Control	29426.4	13090.8	0.444866	1
Control+GLI	26367.3	11520.9	0.436941	0.969752	Control+GLI	23991.6	10870.5	0.453097	0.921987	Control+GLI	27020.9	12989.5	0.480721	1.0806
OGD/R	29239.3	24585.7	0.840843	1.86618	OGD/R	25962.2	25488.5	0.981754	1.99773	OGD/R	26839.7	25148.4	0.936984	2.10621
OGD/R+GLI	26259.9	16112.9	0.613594	1.36182	OGD/R+GLI	28859.4	22705.2	0.786752	1.60093	OGD/R+GLI	25925.4	14061.4	0.542382	1.2192

## Sheet: Fig5_ImmunoFlourescenceAssay
p-PERK		Control
		Label	IntDen	CellCount	Mean Indensity	AVG	Label	IntDen	CellCount	Mean Indensity	AVG	Label	IntDen	CellCount	Mean Indensity	AVG	Label	IntDen	CellCount	Mean Indensity	AVG
	E1	Snap-13571_c2_Green.tif	298.29	128	2.33039	2.52411	Snap-13597_c2_Green.tif	475.236	153	3.10612	2.74669	Snap-13573_c2_Green.tif	147.167	27	5.45063	5.22791	Snap-13583_c2_Green.tif	375.194	90	4.16882	4.18348
		Snap-13572_c2_Green.tif	215.605	99	2.17783		Snap-13598_c2_Green.tif	434.611	171	2.54158		Snap-13574_c2_Green.tif	381.964	75	5.09285		Snap-13584_c2_Green.tif	447.04	96	4.65667
		Snap-13593_c2_Green.tif	284.835	93	3.06274		Snap-13599_c2_Green.tif	236.57	116	2.0394		Snap-13575_c2_Green.tif	334.523	57	5.86882		Snap-13586_c2_Green.tif	394.242	99	3.98224
		Snap-13594_c2_Green.tif	209.273	81	2.58362		Snap-13600_c2_Green.tif	302.135	98	3.08301		Snap-13577_c2_Green.tif	349.007	84	4.15485		Snap-13587_c2_Green.tif	360.709	93	3.87859
		Snap-13595_c2_Green.tif	566.259	205	2.76224		Snap-13601_c2_Green.tif	284.494	108	2.6342		Snap-13578_c2_Green.tif	531.047	86	6.17497		Snap-13588_c2_Green.tif	360.126	82	4.39178
		Snap-13596_c2_Green.tif	269.568	121	2.22783		Snap-13602_c2_Green.tif	366.025	119	3.07584		Snap-13580_c2_Green.tif	282.145	61	4.62533		Snap-13590_c2_Green.tif	36.205	9	4.02278
	E2	Snap-13603_c2_Green.tif	302.409	115	2.62964	2.67552	Snap-13610_c2_Green.tif	282.734	103	2.74499	2.75401	Snap-13617_c2_Green.tif	245.97	51	4.82294	5.62045	Snap-13624_c2_Green.tif	329.996	88	3.74995	3.599
		Snap-13605_c2_Green.tif	323.572	154	2.10112		Snap-13611_c2_Green.tif	283.639	125	2.26911		Snap-13618_c2_Green.tif	290.739	45	6.46087		Snap-13625_c2_Green.tif	306.312	89	3.44171
		Snap-13606_c2_Green.tif	330.893	115	2.87733		Snap-13612_c2_Green.tif	310.486	113	2.74766		Snap-13619_c2_Green.tif	290.214	53	5.47574		Snap-13628_c2_Green.tif	247.992	71	3.49285
		Snap-13607_c2_Green.tif	295.052	99	2.98032		Snap-13613_c2_Green.tif	237.839	77	3.08882		Snap-13620_c2_Green.tif	436.382	96	4.54565		Snap-13629_c2_Green.tif	198.103	49	4.04292
		Snap-13608_c2_Green.tif	356.378	138	2.58245		Snap-13615_c2_Green.tif	342.023	125	2.73618		Snap-13621_c2_Green.tif	301.799	47	6.42126		Snap-13630_c2_Green.tif	279.793	78	3.58709
		Snap-13609_c2_Green.tif	291.11	101	2.88228		Snap-13616_c2_Green.tif	261.417	89	2.93727		Snap-13622_c2_Green.tif	563.646	94	5.99623		Snap-13632_c2_Green.tif	393.536	120	3.27947
	E3	Snap-13760_c2_Green.tif	359.9	128	2.81172	2.65529	Snap-13766_c2_Green.tif	156.484	61	2.56531	2.38226	Snap-13772_c2_Green.tif	512.851	164	3.12714	4.76642	Snap-13790_c2_Green.tif	142.658	44	3.24223	3.43474
		Snap-13761_c2_Green.tif	405.085	141	2.87294		Snap-13767_c2_Green.tif	194.505	93	2.09145		Snap-13773_c2_Green.tif	479.383	102	4.69983		Snap-13791_c2_Green.tif	358.056	97	3.6913
		Snap-13762_c2_Green.tif	359.73	119	3.02294		Snap-13768_c2_Green.tif	136.598	66	2.06967		Snap-13774_c2_Green.tif	355.949	81	4.39443		Snap-13792_c2_Green.tif	353.214	91	3.88147
		Snap-13763_c2_Green.tif	325.02	118	2.75441		Snap-13769_c2_Green.tif	187.442	84	2.23145		Snap-13776_c2_Green.tif	467.541	92	5.08197		Snap-13793_c2_Green.tif	362.2	92	3.93696
		Snap-13764_c2_Green.tif	195.496	84	2.32733		Snap-13770_c2_Green.tif	339.645	115	2.95343		Snap-13778_c2_Green.tif	468.351	77	6.08248		Snap-13795_c2_Green.tif	269.112	83	3.24231
		Snap-13765_c2_Green.tif	220.665	103	2.14238		Snap-13771_c2_Green.tif	286.235	107	2.67509		Snap-13780_c2_Green.tif	740.196	142	5.21265		Snap-13796_c2_Green.tif	368.594	141	2.61414

## Sheet: Fig6_Western Blot
p-STAT3/STAT3
					Normalized			Normalized to control
	p-STAT3	Actin	STAT3	Actin				p-STAT3/Actin	STAT3/Actin	p-STAT3/STAT3
Control	9814.02	31833.5	20330	34794.5	0.308292	0.584288	0.282057	1	1	1
Control+GLI	11908	34903.3	19306.2	33215.5	0.341172	0.58124	0.358508	1.10665	0.994785	1.27105
OGD/R	20309.8	31292.5	18586.4	32785.7	0.649031	0.566906	0.619471	2.10525	0.970252	2.19626
OGD/R+GLI	12900.7	32683	17303.6	30027.9	0.394722	0.576252	0.429625	1.28035	0.986247	1.52319
Control	7932.59	15281.8	19550.3	21956.3	0.519088	0.890421	0.405752	1	1	1
Control+GLI	10879.6	19495.1	21756.2	20224.6	0.558068	1.07573	0.500067	1.07509	1.20812	1.23244
OGD/R	14808	18599.1	16203.6	19715.4	0.796166	0.821874	0.913868	1.53378	0.923018	2.25228
OGD/R+GLI	9543.2	17280.7	17135.7	21082.6	0.552245	0.81279	0.556918	1.06388	0.912815	1.37256
Control	6621.72	41395.2	11364	48250.4	0.159964	0.23552	0.582695	1	1	1
Control+GLI	8496.26	39456.8	12235.7	50304	0.21533	0.243234	0.694385	1.34612	1.03275	1.19168
OGD/R	14580.3	40946.6	12883.9	53720.1	0.356082	0.239833	1.13167	2.22602	1.01831	1.94214
OGD/R+GLI	9072.5	44806.2	13573.6	50299	0.202483	0.269858	0.668393	1.26581	1.1458	1.14707

## Sheet: Fig7_ImmunoFlourescenceAssay
GFAP	Control					OGD/R					OGDR+Mannitol					OGDR+GSK					OGDR+GKT
	Label	IntDen	CellCount	Mean Indensity	AVG	Label	IntDen	CellCount	Mean Indensity	AVG	Label	IntDen	CellCount	Mean Indensity	AVG	Label	IntDen	CellCount	Mean Indensity	AVG	Label	IntDen	CellCount	Mean Indensity	AVG
E1	Snap-15918_c3.tif	210.917	97	2.1744	2.022	Snap-15923_c3.tif	286.734	85	3.37334	3.63745	Snap-15934_c3.tif	219.792	76	2.892	2.63483	Snap-15941_c3.tif	232.424	74	3.14086	2.71699	Snap-15977_c3.tif	212.884	75	2.83845	3.01349
	Snap-15919_c3.tif	175.9	90	1.95444		Snap-15924_c3.tif	212.241	63	3.3689		Snap-15936_c3.tif	237.865	88	2.70301		Snap-15948_c3.tif	193.792	70	2.76846		Snap-15983_c3.tif	321.411	98	3.2797
	Snap-15920_c3.tif	212.21	104	2.04048		Snap-15925_c3.tif	253.011	72	3.51404		Snap-15937_c3.tif	234.028	97	2.41266		Snap-15952_c3.tif	232.606	98	2.37353		Snap-15991_c3.tif	269.5	94	2.86702
	Snap-15921_c3.tif	216.086	118	1.83124		Snap-15926_c3.tif	215.52	51	4.22588		Snap-15938_c3.tif	183.216	69	2.6553		Snap-15966_c3.tif	259.296	103	2.51744		Snap-16003_c3.tif	224.713	81	2.77423
	Snap-15922_c3.tif	251.025	119	2.10945		Snap-15929_c3.tif	348.279	94	3.7051		Snap-15939_c3.tif	218.473	87	2.51118		Snap-15971_c3.tif	325.804	117	2.78465		Snap-16008_c3.tif	238.177	72	3.30801
E2	Snap-16032_c3.tif	210.65	85	2.47824	2.31153	Snap-16041_c3.tif	213.792	54	3.95911	3.42207	Snap-16048_c3.tif	230.576	83	2.77802	3.0503	Snap-16055_c3.tif	258.095	75	3.44127	3.16361	Snap-16063_c3.tif	189.638	54	3.51181	3.13755
	Snap-16033_c3.tif	218.2	90	2.42444		Snap-16042_c3.tif	291.237	116	2.51066		Snap-16049_c3.tif	326.768	95	3.43966		Snap-16056_c3.tif	187.768	63	2.98044		Snap-16064_c3.tif	239.496	77	3.11034
	Snap-16034_c3.tif	211.46	95	2.22589		Snap-16043_c3.tif	264.145	66	4.0022		Snap-16050_c3.tif	313.673	97	3.23374		Snap-16057_c3.tif	177.06	57	3.10632		Snap-16065_c3.tif	295.07	82	3.59841
	Snap-16039_c3.tif	253.244	101	2.50737		Snap-16044_c3.tif	168.16	60	2.80267		Snap-16051_c3.tif	259.276	78	3.32405		Snap-16058_c3.tif	224.545	69	3.25428		Snap-16066_c3.tif	264.804	98	2.70208
	Snap-16040_c3.tif	178.718	93	1.9217		Snap-16045_c3.tif	237.813	62	3.83569		Snap-16052_c3.tif	227.792	92	2.476		Snap-16059_c3.tif	166.965	55	3.03573		Snap-16067_c3.tif	235.035	85	2.76512
E3	Snap-17012_c3.tif	226.124	105	2.15356	2.17421	Snap-17023_c3.tif	194.228	58	3.34876	3.85451	Snap-17033_c3.tif	299.417	99	3.02441	2.92003	Snap-17047_c3.tif	276.289	76	3.63538	3.29698	Snap-17063_c3.tif	266.836	87	3.06708	3.06612
	Snap-17013_c3.tif	220.513	109	2.02306		Snap-17024_c3.tif	215.8	60	3.59667		Snap-17036_c3.tif	262.958	90	2.92176		Snap-17049_c3.tif	316.626	94	3.36836		Snap-17065_c3.tif	176.068	68	2.58924
	Snap-17015_c3.tif	195.166	83	2.3514		Snap-17027_c3.tif	300.636	72	4.1755		Snap-17037_c3.tif	236.187	83	2.84563		Snap-17050_c3.tif	226.4	75	3.01867		Snap-17067_c3.tif	285.904	91	3.1418
	Snap-17016_c3.tif	315.088	132	2.38703		Snap-17028_c3.tif	186.468	51	3.65624		Snap-17039_c3.tif	242.319	87	2.78528		Snap-17053_c3.tif	273.376	82	3.33385		Snap-17068_c3.tif	286.671	84	3.41275
	Snap-17018_c3.tif	248.411	127	1.95599		Snap-17030_c3.tif	220.273	49	4.49537		Snap-17041_c3.tif	202.546	67	3.02307		Snap-17054_c3.tif	259.676	83	3.12863		Snap-17071_c3.tif	199.664	64	3.11975
NOX4
	Label	IntDen	CellCount	Mean Indensity	AVG	Label	IntDen	CellCount	Mean Indensity	AVG	Label	IntDen	CellCount	Mean Indensity	AVG	Label	IntDen	CellCount	Mean Indensity	AVG	Label	IntDen	CellCount	Mean Indensity	AVG
E1	Snap-14552_c2.tif	163.648	78	2.09805	1.91395	Snap-14560_c2.tif	449.056	86	5.22158	5.31542	Snap-14567_c2.tif	293.322	77	3.80938	3.67167	Snap-14575_c2.tif	289.106	88	3.2853	3.60578	Snap-14582_c2.tif	164.182	65	2.52588	2.41119
	Snap-14553_c2.tif	151.66	86	1.76349		Snap-14561_c2.tif	453.98	76	5.97342		Snap-14568_c2.tif	250.517	61	4.10684		Snap-14576_c2.tif	198.501	61	3.25411		Snap-14584_c2.tif	233.537	91	2.56634
	Snap-14554_c2.tif	96.414	51	1.89047		Snap-14562_c2.tif	344.921	74	4.66109		Snap-14569_c2.tif	403.873	126	3.20534		Snap-14577_c2.tif	244.34	64	3.81781		Snap-14585_c2.tif	126.028	58	2.1729
	Snap-14555_c2.tif	157.048	88	1.78464		Snap-14563_c2.tif	281.694	49	5.74886		Snap-14570_c2.tif	342.631	101	3.39239		Snap-14578_c2.tif	285.098	70	4.07283		Snap-14586_c2.tif	201.215	83	2.42428
	Snap-14556_c2.tif	180.948	89	2.03312		Snap-14564_c2.tif	457.436	92	4.97213		Snap-14572_c2.tif	234.509	61	3.84441		Snap-14579_c2.tif	151.152	42	3.59886		Snap-14587_c2.tif	212.99	90	2.36656
E2	Snap-14636_c2.tif	110.132	58	1.89883	1.96176	Snap-14643_c2.tif	421.008	88	4.78418	4.60528	Snap-14648_c2.tif	218.201	53	4.117	4.65235	Snap-14654_c2.tif	192.404	59	3.26108	3.2564	Snap-14663_c2.tif	102.783	57	1.80321	2.11899
	Snap-14637_c2.tif	115.294	66	1.74688		Snap-14644_c2.tif	487.016	91	5.35182		Snap-14649_c2.tif	256.135	56	4.57384		Snap-14655_c2.tif	233.798	74	3.15943		Snap-14664_c2.tif	132.742	62	2.141
	Snap-14638_c2.tif	152.063	67	2.2696		Snap-14645_c2.tif	383.212	88	4.35468		Snap-14650_c2.tif	419.958	94	4.46764		Snap-14656_c2.tif	320.359	91	3.52043		Snap-14665_c2.tif	165.961	65	2.55325
	Snap-14639_c2.tif	92.905	47	1.9767		Snap-14646_c2.tif	291.315	73	3.99062		Snap-14651_c2.tif	340.335	68	5.00493		Snap-14657_c2.tif	253.536	77	3.29268		Snap-14666_c2.tif	215.639	97	2.22308
	Snap-14640_c2.tif	134.176	70	1.9168		Snap-14647_c2.tif	504.508	111	4.54512		Snap-14652_c2.tif	280.41	55	5.09836		Snap-14658_c2.tif	249.968	82	3.04839		Snap-14669_c2.tif	146.204	78	1.87441
E3	Snap-14853_c2.tif	117.42	57	2.06	1.81377	Snap-14860_c2.tif	271.201	53	5.117	4.76824	Snap-14868_c2.tif	323.135	59	5.47686	4.98077	Snap-14877_c2.tif	185.555	54	3.4362	3.32789	Snap-14884_c2.tif	199.028	84	2.36938	2.76076
	Snap-14854_c2.tif	146.32	80	1.829		Snap-14861_c2.tif	168.311	42	4.0074		Snap-14869_c2.tif	356.425	70	5.09179		Snap-14878_c2.tif	242.172	72	3.3635		Snap-14885_c2.tif	283.133	89	3.18127
	Snap-14855_c2.tif	84.072	48	1.7515		Snap-14862_c2.tif	344.402	78	4.41541		Snap-14870_c2.tif	258.382	66	3.91488		Snap-14879_c2.tif	278.292	68	4.09253		Snap-14886_c2.tif	209.278	70	2.98969
	Snap-14856_c2.tif	121.445	71	1.71049		Snap-14863_c2.tif	268.222	45	5.96049		Snap-14871_c2.tif	240.353	45	5.34118		Snap-14880_c2.tif	241.759	77	3.13973		Snap-14887_c2.tif	252.095	94	2.68186
	Snap-14857_c2.tif	108.224	63	1.71784		Snap-14864_c2.tif	286.498	66	4.34088		Snap-14872_c2.tif	259.037	51	5.07916		Snap-14881_c2.tif	190.345	73	2.60747		Snap-14890_c2.tif	178.129	69	2.58158
p-PERK
	Label	IntDen	CellCount	Mean Indensity	AVG	Label	IntDen	CellCount	Mean Indensity	AVG	Label	IntDen	CellCount	Mean Indensity	AVG	Label	IntDen	CellCount	Mean Indensity	AVG	Label	IntDen	CellCount	Mean Indensity	AVG
E1	Snap-14590_c2.tif	299.587	123	2.43567	2.3099	Snap-14596_c2.tif	219.715	45	4.88256	5.13453	Snap-14603_c2.tif	413.6	88	4.7	4.77837	Snap-14611_c2.tif	241.64	65	3.71754	3.51704	Snap-14618_c2.tif	473.592	116	4.08269	5.07107
	Snap-14591_c2.tif	387.545	146	2.65442		Snap-14597_c2.tif	211.572	53	3.99192		Snap-14604_c2.tif	457.86	94	4.87085		Snap-14612_c2.tif	312.486	79	3.95552		Snap-14619_c2.tif	294.414	53	5.55498
	Snap-14592_c2.tif	246.121	132	1.86455		Snap-14598_c2.tif	324.292	57	5.68933		Snap-14605_c2.tif	337.605	71	4.755		Snap-14613_c2.tif	150.531	43	3.50072		Snap-14620_c2.tif	221.16	48	4.6075
	Snap-14593_c2.tif	260.103	112	2.32235		Snap-14599_c2.tif	258.006	42	6.143		Snap-14606_c2.tif	336.609	63	5.343		Snap-14614_c2.tif	238.8	75	3.184		Snap-14621_c2.tif	375.696	69	5.44487
	Snap-14594_c2.tif	313.605	138	2.2725		Snap-14600_c2.tif	337.676	68	4.96582		Snap-14607_c2.tif	388.516	92	4.223		Snap-14615_c2.tif	174.28	54	3.22741		Snap-14622_c2.tif	458.892	81	5.66533
E2	Snap-14670_c2.tif	318.901	139	2.29425	2.4048	Snap-14680_c2.tif	322.812	54	5.978	5.23639	Snap-14688_c2.tif	256.947	61	4.21225	4.07575	Snap-14696_c2.tif	191.502	86	2.22677	3.06399	Snap-14703_c2.tif	243.853	43	5.671	5.17556
	Snap-14671_c2.tif	177.635	83	2.14018		Snap-14681_c2.tif	303.339	48	6.31956		Snap-14689_c2.tif	233.532	52	4.491		Snap-14697_c2.tif	274.33	83	3.30518		Snap-14704_c2.tif	284.928	53	5.376
	Snap-14672_c2.tif	269.469	98	2.74968		Snap-14682_c2.tif	167.58	36	4.655		Snap-14690_c2.tif	302.622	93	3.254		Snap-14698_c2.tif	240.45	71	3.38662		Snap-14705_c2.tif	295.573	52	5.6841
	Snap-14673_c2.tif	214.081	91	2.35254		Snap-14683_c2.tif	256.668	63	4.0741		Snap-14691_c2.tif	330.5	82	4.03049		Snap-14699_c2.tif	306.41	95	3.22537		Snap-14706_c2.tif	211.772	44	4.813
	Snap-14674_c2.tif	231.325	93	2.48737		Snap-14684_c2.tif	293.852	57	5.1553		Snap-14692_c2.tif	373.235	85	4.391		Snap-14700_c2.tif	168.33	53	3.17604		Snap-14707_c2.tif	195.016	45	4.33369
E3	Snap-14892_c2.tif	159.808	88	1.816	2.21468	Snap-14906_c2.tif	238.18	50	4.7636	4.79605	Snap-14915_c2.tif	557.65	95	5.87	5.2156	Snap-14927_c2.tif	163.976	54	3.03659	2.6699	Snap-14939_c2.tif	168.462	42	4.011	4.76008
	Snap-14893_c2.tif	107.468	57	1.8854		Snap-14907_c2.tif	149.602	33	4.53339		Snap-14916_c2.tif	408.252	78	5.234		Snap-14928_c2.tif	184.519	77	2.39635		Snap-14940_c2.tif	208.754	41	5.09156
	Snap-14894_c2.tif	189.331	79	2.39659		Snap-14908_c2.tif	360.629	78	4.62345		Snap-14917_c2.tif	282.46	58	4.87		Snap-14929_c2.tif	157.264	62	2.53652		Snap-14941_c2.tif	233.05	50	4.661
	Snap-14895_c2.tif	98.535	45	2.18967		Snap-14909_c2.tif	269.325	52	5.17933		Snap-14918_c2.tif	249.806	59	4.234		Snap-14930_c2.tif	118.758	46	2.5817		Snap-14942_c2.tif	274.392	52	5.27677
	Snap-14896_c2.tif	144.858	52	2.78573		Snap-14910_c2.tif	322.112	66	4.88048		Snap-14919_c2.tif	592.87	101	5.87		Snap-14931_c2.tif	212.673	76	2.79833		Snap-14943_c2.tif	195.926	46	4.25926

[truncated: 1 more sheets: Fig8_ImmunoFlourescenceAssay]
